# Supplementary material for: Damping factor in magnetorheological shear stiffening gel: Fabrication and formulation of a fractional constitutive model
Source: PLoS One. 2025 May 8;20(5):e0323432. doi: 10.1371/journal.pone.0323432 (PMC12061412; doi:10.1371/journal.pone.0323432)
Supplement: S1 Data Set — (XLSX) [file pone.0323432.s001.xlsx]

## Sheet: Fig 4(a)-MRSSG-1
X-Angular frequency	Y1-0T	Y2-0.102T	Y3-0.211T	Y4-0.321T	Y5-0.430T	Y6-0.533T	Y7-0.627T
100	0.432	0.393	0.32	0.284	0.27	0.265	0.262
96.7	0.439	0.4	0.324	0.287	0.272	0.268	0.265
93.4	0.448	0.407	0.331	0.292	0.277	0.272	0.269
90.1	0.457	0.416	0.337	0.298	0.282	0.276	0.274
86.8	0.469	0.425	0.344	0.303	0.287	0.282	0.28
83.5	0.48	0.435	0.352	0.31	0.293	0.288	0.285
80.2	0.494	0.446	0.36	0.317	0.299	0.294	0.291
76.9	0.509	0.459	0.37	0.324	0.306	0.301	0.298
73.6	0.525	0.471	0.379	0.332	0.314	0.308	0.305
70.3	0.542	0.485	0.389	0.341	0.322	0.316	0.314
67	0.56	0.5	0.4	0.351	0.33	0.325	0.322
63.7	0.581	0.516	0.412	0.361	0.34	0.334	0.331
60.4	0.604	0.534	0.426	0.372	0.35	0.345	0.341
57.1	0.628	0.555	0.441	0.384	0.362	0.355	0.352
53.8	0.655	0.578	0.457	0.397	0.375	0.367	0.364
50.5	0.684	0.6	0.475	0.413	0.388	0.381	0.377
47.2	0.719	0.629	0.494	0.428	0.402	0.395	0.392
43.9	0.759	0.659	0.516	0.447	0.419	0.411	0.406
40.6	0.801	0.695	0.541	0.466	0.436	0.427	0.423
37.3	0.85	0.736	0.567	0.488	0.456	0.446	0.441
34	0.911	0.781	0.599	0.512	0.478	0.467	0.462
30.7	0.981	0.835	0.633	0.54	0.502	0.489	0.483
27.4	1.06	0.897	0.673	0.569	0.529	0.515	0.507
24.1	1.17	0.964	0.72	0.602	0.558	0.542	0.534
20.8	1.29	1.06	0.771	0.64	0.59	0.573	0.56
17.5	1.45	1.17	0.83	0.681	0.624	0.603	0.59
14.2	1.66	1.32	0.898	0.725	0.66	0.636	0.62
10.9	1.95	1.49	0.971	0.771	0.694	0.665	0.647
7.6	2.36	1.72	1.05	0.807	0.718	0.685	0.663
4.3	2.92	2	1.1	0.817	0.718	0.681	0.656
1	5.16	2.12	1	0.735	0.646	0.616	0.595

## Sheet: Fig 4(b)-MRSSG-2
X-Angular frequency	Y1-0T	Y2-0.102T	Y3-0.211T	Y4-0.321T	Y5-0.430T	Y6-0.533T	Y7-0.627T
100	0.397	0.323	0.229	0.196	0.185	0.184	0.183
96.7	0.402	0.328	0.232	0.197	0.186	0.184	0.184
93.4	0.409	0.334	0.234	0.198	0.187	0.186	0.186
90.1	0.416	0.34	0.237	0.201	0.19	0.189	0.188
86.8	0.426	0.348	0.242	0.205	0.193	0.191	0.191
83.5	0.436	0.355	0.246	0.208	0.196	0.195	0.195
80.2	0.448	0.364	0.251	0.212	0.2	0.198	0.199
76.9	0.459	0.373	0.257	0.216	0.204	0.202	0.203
73.6	0.473	0.382	0.262	0.221	0.208	0.207	0.206
70.3	0.488	0.392	0.269	0.226	0.213	0.211	0.21
67	0.504	0.404	0.276	0.231	0.218	0.216	0.215
63.7	0.523	0.417	0.283	0.238	0.224	0.222	0.221
60.4	0.541	0.43	0.291	0.245	0.23	0.228	0.227
57.1	0.561	0.446	0.3	0.252	0.237	0.234	0.233
53.8	0.586	0.463	0.31	0.259	0.244	0.241	0.24
50.5	0.612	0.482	0.321	0.268	0.252	0.249	0.248
47.2	0.642	0.502	0.333	0.277	0.26	0.257	0.255
43.9	0.677	0.526	0.347	0.288	0.27	0.266	0.265
40.6	0.716	0.553	0.362	0.301	0.28	0.277	0.275
37.3	0.759	0.583	0.379	0.313	0.291	0.288	0.286
34	0.811	0.618	0.398	0.329	0.305	0.301	0.298
30.7	0.873	0.659	0.419	0.345	0.319	0.314	0.312
27.4	0.945	0.705	0.443	0.362	0.336	0.331	0.326
24.1	1.04	0.761	0.469	0.383	0.353	0.346	0.342
20.8	1.15	0.826	0.501	0.405	0.372	0.365	0.359
17.5	1.29	0.906	0.535	0.429	0.394	0.384	0.377
14.2	1.48	1	0.573	0.454	0.417	0.405	0.397
10.9	1.74	1.12	0.615	0.481	0.439	0.427	0.417
7.6	2.13	1.27	0.655	0.506	0.458	0.445	0.433
4.3	2.65	1.43	0.679	0.518	0.469	0.456	0.443
1	4.02	1.45	0.627	0.485	0.449	0.453	0.442

## Sheet: Fig 4(c)-MRSSG-3
X-Angular frequency	Y1-0T	Y2-0.102T	Y3-0.211T	Y4-0.321T	Y5-0.430T	Y6-0.533T	Y7-0.627T
100	0.251	0.145	0.104	0.0839	0.0776	0.0755	0.0766
96.7	0.253	0.145	0.104	0.084	0.0769	0.0752	0.0741
93.4	0.258	0.146	0.104	0.0839	0.0773	0.0754	0.0735
90.1	0.262	0.146	0.104	0.0836	0.0771	0.0754	0.0729
86.8	0.267	0.148	0.105	0.0846	0.0781	0.076	0.0728
83.5	0.273	0.15	0.106	0.0854	0.078	0.0766	0.0729
80.2	0.278	0.152	0.106	0.0863	0.0792	0.076	0.0735
76.9	0.285	0.155	0.107	0.0875	0.08	0.0782	0.0739
73.6	0.291	0.157	0.109	0.0885	0.0814	0.0794	0.0749
70.3	0.3	0.16	0.11	0.0901	0.0822	0.0804	0.0757
67	0.308	0.164	0.113	0.0917	0.0837	0.0815	0.0768
63.7	0.316	0.167	0.114	0.0933	0.085	0.0833	0.0778
60.4	0.327	0.171	0.117	0.0954	0.0866	0.0847	0.0794
57.1	0.338	0.176	0.12	0.0978	0.0888	0.0864	0.0814
53.8	0.35	0.182	0.123	0.0997	0.0905	0.0885	0.0832
50.5	0.364	0.187	0.126	0.102	0.093	0.0912	0.0872
47.2	0.38	0.194	0.13	0.105	0.0962	0.0935	0.0889
43.9	0.398	0.202	0.135	0.109	0.0994	0.0964	0.0913
40.6	0.42	0.21	0.14	0.113	0.103	0.1	0.094
37.3	0.444	0.22	0.145	0.118	0.107	0.104	0.0973
34	0.472	0.232	0.153	0.123	0.111	0.109	0.101
30.7	0.508	0.245	0.161	0.13	0.119	0.115	0.105
27.4	0.549	0.262	0.171	0.137	0.126	0.121	0.112
24.1	0.6	0.282	0.182	0.146	0.133	0.128	0.117
20.8	0.666	0.305	0.197	0.154	0.142	0.137	0.125
17.5	0.756	0.337	0.214	0.174	0.153	0.148	0.135
14.2	0.881	0.379	0.237	0.185	0.168	0.164	0.147
10.9	1.07	0.434	0.267	0.207	0.188	0.181	0.162
7.6	1.38	0.511	0.306	0.237	0.213	0.206	0.181
4.3	1.98	0.622	0.36	0.272	0.244	0.235	0.206
1	3.63	0.711	0.404	0.305	0.279	0.28	0.249

## Sheet: Fig 4(d)-MRSSG-4
X-Angular frequency	Y1-0T	Y2-0.102T	Y3-0.211T	Y4-0.321T	Y5-0.430T	Y6-0.533T	Y7-0.627T
100	0.219	0.127	0.075	0.0561	0.0498	0.0483	0.0461
96.7	0.219	0.128	0.0736	0.055	0.0486	0.048	0.046
93.4	0.222	0.129	0.0741	0.0543	0.0483	0.0479	0.0452
90.1	0.225	0.131	0.0734	0.0546	0.048	0.047	0.0458
86.8	0.228	0.132	0.0732	0.0546	0.0479	0.0467	0.0458
83.5	0.232	0.134	0.0739	0.0545	0.0479	0.0464	0.046
80.2	0.236	0.135	0.0741	0.0548	0.0484	0.0469	0.0463
76.9	0.241	0.137	0.0745	0.0551	0.0483	0.0472	0.0467
73.6	0.245	0.14	0.0749	0.0558	0.0487	0.0475	0.0473
70.3	0.251	0.142	0.0757	0.0561	0.049	0.0475	0.0469
67	0.256	0.145	0.0771	0.056	0.0497	0.0483	0.0484
63.7	0.263	0.148	0.078	0.0574	0.0497	0.0486	0.0496
60.4	0.27	0.151	0.0791	0.0581	0.0502	0.0487	0.05
57.1	0.278	0.154	0.0802	0.0587	0.0512	0.0502	0.0501
53.8	0.287	0.159	0.0817	0.06	0.0525	0.0504	0.0519
50.5	0.297	0.163	0.0853	0.061	0.0528	0.0517	0.0527
47.2	0.309	0.169	0.0862	0.0626	0.0546	0.0525	0.0545
43.9	0.322	0.175	0.0879	0.0643	0.0559	0.0545	0.0559
40.6	0.337	0.182	0.0914	0.0671	0.0575	0.0554	0.058
37.3	0.355	0.191	0.0952	0.0692	0.0589	0.0574	0.0594
34	0.377	0.201	0.0991	0.0718	0.0614	0.059	0.061
30.7	0.402	0.212	0.105	0.0735	0.0639	0.0621	0.0635
27.4	0.432	0.226	0.11	0.078	0.0665	0.0644	0.066
24.1	0.472	0.244	0.117	0.0824	0.0712	0.0675	0.069
20.8	0.52	0.266	0.125	0.0886	0.0758	0.0725	0.0729
17.5	0.587	0.294	0.138	0.0954	0.0803	0.0784	0.0774
14.2	0.682	0.334	0.152	0.106	0.0884	0.0857	0.0815
10.9	0.822	0.391	0.174	0.118	0.1	0.0951	0.0876
7.6	1.07	0.478	0.207	0.139	0.115	0.11	0.0939
4.3	1.59	0.625	0.256	0.168	0.138	0.131	0.101
1	3.07	0.859	0.327	0.212	0.174	0.171	0.121

## Sheet: Fig 4(e)-MRSSG-5
X-Angular frequency	Y1-0T	Y2-0.102T	Y3-0.211T	Y4-0.321T	Y5-0.430T	Y6-0.533T	Y7-0.627T
100	0.218	0.106	0.0517	0.0376	0.0333	0.0308	0.0288
96.7	0.221	0.104	0.0507	0.037	0.0331	0.0308	0.0279
93.4	0.223	0.104	0.0504	0.0363	0.0321	0.0302	0.0276
90.1	0.227	0.103	0.05	0.0364	0.0321	0.0298	0.0276
86.8	0.231	0.104	0.05	0.0359	0.0322	0.0295	0.0272
83.5	0.235	0.104	0.0503	0.0361	0.0318	0.0298	0.0275
80.2	0.239	0.105	0.0497	0.0362	0.0318	0.0298	0.0273
76.9	0.245	0.105	0.0499	0.0362	0.0318	0.0297	0.0273
73.6	0.251	0.106	0.0501	0.0365	0.0317	0.0296	0.0278
70.3	0.255	0.107	0.0505	0.0372	0.0321	0.0296	0.0275
67	0.261	0.108	0.0508	0.0367	0.0325	0.03	0.0273
63.7	0.268	0.11	0.0516	0.0368	0.033	0.0298	0.0279
60.4	0.275	0.112	0.0522	0.0369	0.0329	0.0312	0.0279
57.1	0.284	0.114	0.0527	0.038	0.0331	0.0309	0.0279
53.8	0.294	0.116	0.0535	0.0385	0.0338	0.0314	0.0288
50.5	0.305	0.119	0.0547	0.0397	0.0346	0.0317	0.0288
47.2	0.317	0.122	0.0554	0.0402	0.0348	0.0326	0.029
43.9	0.332	0.125	0.0572	0.0407	0.036	0.0333	0.03
40.6	0.348	0.13	0.0585	0.0419	0.0364	0.0337	0.0303
37.3	0.367	0.136	0.0605	0.043	0.0378	0.0345	0.0312
34	0.39	0.141	0.063	0.0444	0.0387	0.0358	0.0325
30.7	0.415	0.148	0.0655	0.0465	0.0389	0.0372	0.0334
27.4	0.449	0.157	0.069	0.0478	0.0414	0.0392	0.0342
24.1	0.489	0.167	0.0734	0.0507	0.0436	0.0404	0.0362
20.8	0.542	0.18	0.0779	0.0536	0.0462	0.0425	0.0384
17.5	0.612	0.198	0.0847	0.0581	0.049	0.0454	0.0407
14.2	0.71	0.221	0.0932	0.0628	0.0533	0.0501	0.0424
10.9	0.857	0.255	0.103	0.0699	0.0588	0.0536	0.0479
7.6	1.11	0.305	0.12	0.0801	0.0659	0.0604	0.0531
4.3	1.64	0.383	0.144	0.0932	0.0777	0.0694	0.0608
1	3.11	0.495	0.177	0.118	0.101	0.0904	0.0823

## Sheet: Fig 5(a)
X-Angular frequency	Y1-10%	Y2-5%	Y3-1%	Y4-0.5%
100	0.613	0.438	0.298	0.296
96.7	0.637	0.487	0.305	0.304
93.4	0.648	0.511	0.314	0.312
90.1	0.661	0.532	0.323	0.321
86.8	0.679	0.553	0.332	0.33
83.5	0.701	0.574	0.342	0.34
80.2	0.726	0.595	0.353	0.351
76.9	0.754	0.618	0.364	0.362
73.6	0.785	0.642	0.377	0.374
70.3	0.818	0.667	0.391	0.388
67	0.854	0.692	0.405	0.403
63.7	0.893	0.719	0.422	0.418
60.4	0.936	0.747	0.439	0.436
57.1	0.983	0.778	0.459	0.456
53.8	1.03	0.811	0.481	0.477
50.5	1.09	0.847	0.505	0.501
47.2	1.15	0.886	0.532	0.528
43.9	1.21	0.929	0.563	0.558
40.6	1.29	0.976	0.599	0.593
37.3	1.37	1.03	0.64	0.634
34	1.46	1.09	0.688	0.681
30.7	1.57	1.16	0.745	0.738
27.4	1.69	1.24	0.814	0.806
24.1	1.84	1.34	0.899	0.891
20.8	2.01	1.45	1.01	0.998
17.5	2.21	1.61	1.15	1.14
14.2	2.46	1.81	1.35	1.33
10.9	2.78	2.07	1.63	1.62
7.6	3.26	2.41	2.09	2.07
4.3	3.97	3.22	2.97	2.93
1	6.16	5.88	4.88	4.7

## Sheet: Fig 5(b)
X-Magnetic induction density	Y1-10%	Y2-5%	Y3-1%	Y4-0.5%
0.000917	1.9	1.87	1.79	1.73
0.0323	1.93	1.78	1.6	1.5
0.0682	1.92	1.68	1.41	1.25
0.106	1.84	1.59	1.25	1.08
0.143	1.74	1.5	1.14	1.06
0.181	1.64	1.42	1.06	0.883
0.219	1.55	1.35	0.999	0.832
0.257	1.48	1.29	0.946	0.785
0.295	1.41	1.24	0.91	0.756
0.333	1.35	1.2	0.881	0.735
0.371	1.3	1.16	0.859	0.72
0.408	1.26	1.13	0.842	0.709
0.445	1.23	1.1	0.827	0.7
0.481	1.2	1.08	0.816	0.694
0.516	1.17	1.06	0.806	0.688
0.55	1.15	1.05	0.798	0.684
0.583	1.13	1.03	0.79	0.68
0.615	1.11	1.02	0.784	0.678
0.645	1.1	1	0.778	0.675
0.672	1.09	0.993	0.773	0.673
0.698	1.08	0.983	0.768	0.671
0.723	1.07	0.975	0.764	0.669
0.745	1.06	0.967	0.76	0.667
0.766	1.05	0.96	0.757	0.665
0.788	1.04	0.954	0.753	0.664
0.809	1.04	0.948	0.75	0.661
0.83	1.03	0.943	0.747	0.66
0.851	1.03	0.938	0.745	0.658
0.872	1.02	0.933	0.742	0.657
0.894	1.02	0.929	0.74	0.655

## Sheet: Fig 9
X-Angular frequency	Y1	Y1-F	Y2	Y2-F	Y3	Y3-F
100	0.218	0.21576	0.106	0.09735	0.0288	0.02763
96.7	0.221	0.21903	0.104	0.09829	0.0279	0.02758
93.4	0.223	0.22252	0.104	0.09928	0.0276	0.02754
90.1	0.227	0.22626	0.103	0.10034	0.0276	0.02751
86.8	0.231	0.23026	0.104	0.10147	0.0272	0.0275
83.5	0.235	0.23456	0.104	0.10268	0.0275	0.0275
80.2	0.239	0.23919	0.105	0.10398	0.0273	0.02752
76.9	0.245	0.2442	0.105	0.10537	0.0273	0.02756
73.6	0.251	0.24964	0.106	0.10688	0.0278	0.02763
70.3	0.255	0.25556	0.107	0.10851	0.0275	0.02772
67	0.261	0.26202	0.108	0.11028	0.0273	0.02783
63.7	0.268	0.26912	0.11	0.11222	0.0279	0.02799
60.4	0.275	0.27695	0.112	0.11434	0.0279	0.02818
57.1	0.284	0.28563	0.114	0.11667	0.0279	0.02841
53.8	0.294	0.2953	0.116	0.11925	0.0288	0.0287
50.5	0.305	0.30616	0.119	0.12213	0.0288	0.02904
47.2	0.317	0.31845	0.122	0.12535	0.029	0.02946
43.9	0.332	0.33245	0.125	0.129	0.03	0.02995
40.6	0.348	0.34858	0.13	0.13315	0.0303	0.03054
37.3	0.367	0.36735	0.136	0.13794	0.0312	0.03125
34	0.39	0.3895	0.141	0.14352	0.0325	0.0321
30.7	0.415	0.41603	0.148	0.15012	0.0334	0.03311
27.4	0.449	0.44842	0.157	0.15805	0.0342	0.03435
24.1	0.489	0.4889	0.167	0.16778	0.0362	0.03586
20.8	0.542	0.54098	0.18	0.18005	0.0384	0.03773
17.5	0.612	0.61059	0.198	0.19603	0.0407	0.04008
14.2	0.71	0.70861	0.221	0.2178	0.0424	0.04312
10.9	0.857	0.85729	0.255	0.24933	0.0479	0.04718
7.6	1.11	1.11064	0.305	0.29931	0.0531	0.05295
4.3	1.64	1.64007	0.383	0.38913	0.0608	0.06206
1	3.11	3.10999	0.495	0.4944	0.0823	0.08194

## Sheet: Fig10
X	Y
0	0.95801
0.102	0.81846
0.211	0.61119
0.321	0.57763
0.43	0.53067
0.533	0.53854
0.627	0.48718
